# Supplementary material for: MicroRNAs as Predictors of Future Uterine Malignancy in Endometrial Hyperplasia without Atypia
Source: J Pers Med. 2022 Feb 18;12(2):311. doi: 10.3390/jpm12020311 (PMC8879120; doi:10.3390/jpm12020311)
Supplement: Supplementary file 1 [file jpm-12-00311-s001.zip]

Archive with 1 entries (1 files):
- jpm-1544059-supplementary.pdf
